# Supplementary material for: Simple and robust high-throughput serum proteomics workflow with low-microflow LC–MS/MS
Source: Anal Bioanal Chem. 2024 Oct 18;416(29):7007–18. doi: 10.1007/s00216-024-05603-3 (PMC11579186; doi:10.1007/s00216-024-05603-3)
Supplement: Supplementary file 1 — Supplementary file1 (XLSX 30 KB) [file 216_2024_5603_MOESM1_ESM.xlsx]

## Sheet: Supplementary Table1
Supplementary table 1. 33 FDA approved biomarker protein list, along with log-transformed intensities from 12 QC samples.
Uniprot ID	Protein.Description	Gene Name	QC01	QC02	QC03	QC04	QC05	QC06	QC07	QC08	QC09	QC10	QC11	QC12
P09455	Retinol-binding protein 1	RBP1	3.08887	2.72794	3.12499	3.05332	2.89856	3.05496	2.96709	3.0231	3.00572	2.84099	3.16013	2.9503
P19652	Alpha-1-acid glycoprotein 2	ORM2	2.98756	3.01678	3.00765	2.99774	2.98884	3.02673	2.98313	2.9649	3.04104	2.97559	3.05573	2.97806
P02786	Transferrin receptor protein 1	TFRC	3.00398	2.98165	3.03164	2.99903	2.96913	3.03016	2.9934	2.99171	3.00218	3.00661	3.01596	2.9954
P05543	Thyroxine-binding globulin	SERPINA7	3.00517	2.98645	2.99897	3.01423	2.98004	3.00699	2.99713	3.02426	2.96459	3.00623	3.04074	2.9938
P06276	Cholinesterase	BCHE	3.00164	2.99063	3.01913	3.01093	2.96759	3.01713	3.01022	2.9774	3.01569	2.99326	3.0175	2.99569
P01031	Complement C5	C5	2.9921	3.01553	3.0081	2.98273	3.00442	3.01266	2.99892	2.96801	3.04322	2.98159	3.00957	2.99849
P05164	Myeloperoxidase	MPO	2.99641	3.02586	2.92013	3.07649	2.92509	3.03491	3.04194	2.85537	3.03633	3.04197	3.03938	2.97321
P02751	Fibronectin	FN1	2.99285	3.01132	3.02031	2.96494	3.01622	3.00579	2.99922	2.9778	3.0328	2.98103	3.01471	2.997
P0C0L5	Complement C4-B	C4B	2.98406	3.05592	2.90553	3.04789	3.00083	2.99425	2.98597	2.97955	3.06256	2.99824	2.95808	3.01431
P02679	Fibrinogen gamma chain	FGG	2.99279	3.00987	3.00293	3.02769	2.9749	2.94079	3.09737	2.9008	2.93519	3.08477	3.00564	2.99479
P00747	Plasminogen	PLG	2.9926	3.01638	3.0036	2.97449	3.01708	3.00681	2.97907	3.01141	3.00569	2.98617	3.01022	2.99816
P00450	Ceruloplasmin	CP	2.99099	3.01689	3.00939	2.97985	3.01103	3.00439	2.98775	3.01193	2.99277	2.99737	2.99839	3.00049
P02790	Hemopexin	HPX	3.00303	2.99841	2.9952	2.99	3.01717	2.9992	2.98314	3.0117	2.99122	3.01504	2.99626	2.99931
P01009	Alpha-1-antitrypsin	SERPINA1	2.99581	3.01662	2.97911	2.99623	3.03101	2.97974	2.98123	3.03074	2.98625	3.01659	2.97031	3.00818
P04275	von Willebrand factor	VWF	2.99537	3.01195	3.00079	2.98802	3.01175	2.99821	2.99808	2.99148	3.01352	2.99124	2.99348	3.00137
P01024	Complement C3	C3	3.00057	3.00017	2.99589	2.99038	3.01252	3.0009	2.98404	3.00624	3.01329	2.98237	3.00808	2.99891
P02746	Complement C1q subcomponent subunit B	C1QB	3.02509	2.95289	2.99843	3.0051	3.00717	2.99841	2.99712	2.9952	2.98253	3.04753	2.97491	3.00181
P04278	Sex hormone-binding globulin	SHBG	2.9921	3.01779	2.99511	3.00741	2.97673	3.02103	2.9942	2.99265	3.00618	3.00148	2.98331	3.00259
P02647	Apolipoprotein A-I	APOA1	3.00696	2.98585	2.99976	3.01354	2.99121	3.00845	2.98009	3.00378	3.00591	3.01141	2.97761	3.00601
P02741	C-reactive protein	CRP	3.04981	2.87075	3.02265	2.99963	3.03381	2.93987	3.02748	3.05059	2.95899	2.76532	3.19742	2.93182
P01008	Antithrombin-III	SERPINC1	2.99692	3.00178	3.01333	2.98422	3.00429	3.00823	2.995	2.97862	3.02929	2.99518	2.97214	3.00851
P00738	Haptoglobin	HP	2.99137	3.02779	2.97648	3.00016	3.01683	2.98587	2.99813	3.01097	2.98972	3.00997	2.97621	3.00334
P01023	Alpha-2-macroglobulin	A2M	2.99531	3.01739	2.97359	3.00108	3.01235	2.99538	2.98618	3.01216	3.00328	2.98427	3.00628	2.9993
P04746	Pancreatic alpha-amylase	AMY2A	2.94021	3.05764	3.04799	2.98875	3.0241	2.91399	3.04181	3.09769	2.64917	3.17754	2.779	3.03483
P14618	Pyruvate kinase PKM	PKM	2.9078	3.10991	3.02773	2.99621	2.64927	3.20539	2.93782	2.86033	2.96455	3.0404	3.08982	2.96085
P08697	Alpha-2-antiplasmin	SERPINF2	2.98389	3.04707	2.98755	2.97476	3.00335	3.03585	2.96054	2.99111	3.01465	3.00383	2.95519	3.00786
P02765	Alpha-2-HS-glycoprotein	AHSG	2.99358	3.02262	2.97169	2.99288	3.02158	2.98749	2.98644	3.02748	2.9698	3.02251	2.95926	3.00738
P01344	Insulin-like growth factor II	IGF2	2.99111	3.02531	2.99706	2.93594	3.03715	2.99053	2.99839	3.0178	2.97535	3.01107	2.97083	3.00932
P27918	Properdin	CFP	2.97493	3.05901	2.97575	2.95332	3.08523	2.8869	3.03855	3.00047	2.99801	2.93965	3.00717	3.00129
P05019	Insulin-like growth factor I	IGF1	2.98918	3.06832	2.87797	2.93185	3.10066	2.95826	2.97922	3.00341	3.00266	3.07519	2.87087	3.02672
P02768	Albumin	ALB	2.99082	3.03705	2.93341	3.01259	3.0266	2.96013	2.99805	3.04003	2.93117	3.02199	2.96816	3.0049
P69905	Hemoglobin subunit alpha	HBA1	2.99978	3.00536	2.97216	3.02066	2.99669	2.99711	3.00042	2.99852	2.9992	3.00905	2.96576	3.00561
P22352	Glutathione peroxidase 3	GPX3	2.99945	3.0041	2.98459	3.01332	2.99254	3.00346	3.00835	2.98282	3.00299	3.01215	2.96838	3.0054

## Sheet: Supplementary Table2
Supplementary table 2. Variable Importance in Projection (VIP) Values > 1 in PLS-DA of Identified
Uniprot ID	VIP value (>1.5)	Uniprot ID	VIP value (>1.0)
Q86VB7	3.1171	P05362	1.49709
Q99426	2.88543	Q13790	1.49681
P16035	2.76284	Q96N28	1.49595
Q96QT4	2.67082	Q14451	1.48919
A0A0C4DH35	2.66968	Q9UNW1	1.48472
Q9NP97	2.63029	P01717	1.48066
Q3I5F7	2.53448	Q5JQC9	1.47892
P50395	2.46147	P01780	1.47425
P80748	2.39587	P13984	1.45469
O43795	2.36752	A0A0B4J1U3	1.42441
P78347	2.36209	P49747	1.41888
A6NM11	2.33835	P24593	1.41861
Q5MAI5	2.23288	P23083	1.40957
Q12860	2.23014	A0A075B6K4	1.40758
Q5T3J3	2.19386	P05019	1.4071
Q9BWP8	2.14883	Q8TB22	1.40683
A0AVI2	2.13855	Q9P2J5	1.40261
P02788	2.09847	P23528	1.40228
P55083	2.09782	Q6P656	1.39901
P48145	2.06362	A0A0A0MS14	1.39851
O95049	1.99594	P49757	1.39747
Q9H4I3	1.98329	A0A0B4J1Z2	1.38938
Q9NQZ8	1.97197	Q9NYC9	1.3888
Q9Y5G7	1.96482	Q13671	1.38521
Q6MZM0	1.94761	Q8IZJ3	1.37818
Q13516	1.92499	Q02252	1.37202
A0A075B6I7	1.91182	Q99490	1.36354
Q15413	1.9063	P01834	1.35949
P01860	1.88886	P18206	1.34962
Q2M1Z3	1.88251	O75051	1.34276
P24158	1.86587	A0A075B6S5	1.33556
Q9NQ86	1.85231	Q02446	1.33195
P42356	1.82856	B5ME19	1.3284
Q7Z553	1.81331	P13987	1.3283
P01701	1.80994	P00739	1.32463
Q8N9T8	1.78914	Q9NVX0	1.32456
P01704	1.78175	Q96P53	1.31933
P10646	1.77607	P05165	1.31626
Q14667	1.76266	Q15172	1.31403
Q5VT52	1.74114	P13639	1.30961
P23921	1.73783	Q9ULL1	1.30532
Q92973	1.73783	P01034	1.30504
A0A0B4J1Y8	1.73343	Q8TDJ6	1.2953
P02652	1.72613	Q9Y6Z7	1.29362
P27918	1.67814	Q9P272	1.29285
O95497	1.63296	Q15493	1.29012
A0A0C4DH67	1.63235	A0A0C4DH41	1.28672
A0A075B6I1	1.6247	P02786	1.28527
Q8WVB6	1.61524	Q6YHK3	1.27408
Q6NZY4	1.61318	O95139	1.26926
P48735	1.58407	P04004	1.2557
A0A075B6K5	1.57421	Q92530	1.25334
O60437	1.57331	Q96MT7	1.25237
A0A075B6H9	1.57306	Q96S97	1.25093
P13866	1.56891	Q96HW7	1.24929
Q5T9S5	1.56828	A2RUS2	1.2387
Q13113	1.56342	P05156	1.23768
Q6RI45	1.5611	Q5THJ4	1.23659
Q96EE4	1.55261	Q96JS3	1.2359
P35542	1.5445	O60347	1.23484
Q6UXB8	1.53391	O75144	1.23482
Q2VWP7	1.52462	A0A087WSZ0	1.23403
Q86SQ4	1.51791	Q12805	1.22839
O60610	1.51107	A6QL64	1.22527
P0CB33	1.50636	P07333	1.22106
A0A0B4J1X8	1.50178	P35443	1.2116
		P0DP04	1.21144
		Q9Y4G6	1.20831
		P42694	1.2005
		P30043	1.20017
		P05451	1.19734
		Q5T124	1.19286
		A0A0A0MS15	1.1921
		P62495	1.18993
		Q13103	1.18729
		Q9NYU1	1.18277
		P33151	1.17257
		Q9H6T0	1.16682
		Q92954	1.16146
		Q9ULU4	1.15853
		P02654	1.15144
		A0A075B6P5	1.14363
		P18428	1.13497
		Q9UPN3	1.13283
		A6NM62	1.1211
		Q8TF64	1.11903
		P59047	1.11837
		P35858	1.11577
		Q9C0D6	1.09944
		A6NCM1	1.09778
		P06310	1.09764
		P02747	1.09527
		P01033	1.09513
		P01591	1.0924
		A0A0C4DH36	1.08142
		P67936	1.08105
		A0A0B4J1X5	1.08086
		Q8NFT6	1.07574
		Q8WZ42	1.07565
		P42262	1.07024
		Q9UBN4	1.06936
		Q5D862	1.06668
		P49418	1.06528
		P0DJI8	1.06369
		E7EW31	1.06023
		O95445	1.05292
		P60174	1.05099
		Q13822	1.04774
		P0DOY2	1.04325
		A0A0C4DH34	1.04251
		Q8WXW3	1.03787
		P09455	1.02498
		Q9H6X2	1.02471
		Q96KM6	1.02366
		Q7Z7A1	1.02267
		Q2YD98	1.01515
		P02766	1.01034
		P02760	1.00956
		P35908	1.00946
		A0A0C4DH43	1.00017

## Sheet: Supplementary Table3
Supplementary Table3. Results of Dunn's Post Hoc Test and Fold Change Analysis for CKD Stages Based on Kruskal-Wallis Test
		Stage 1 vs Stage 2		Stage 1 vs Stage 3/4		Stage 2 vs Stage 3/4
Uniprot ID	Gene Name	Dunn's post-hoc test	Up/Down*	Dunn's post-hoc test	Up/Down*	Dunn's post-hoc test	Up/Down*
		p-value		p-value		p-value
A0A087WSZ0	IGKV1D-8	0.0116894	-	0.344576	Up	0.31897	-
A0A0B4J1V0	IGHV3-15	0.179637	-	0.012569	Up	0.0908552	-
A0A0B4J1X5	IGHV3-74	0.500884	-	0.00500506	Up	0.00984286	Up
A0A0C4DH36	IGHV3-38	0.00977203	-	0.110148	-	0.748864	-
O95139	NDUFB6	0.342527	-	0.0509634	Up	0.00320446	Up
P00740	F9	0.0094612	-	0.274536	-	0.372427	-
P01033	TIMP1	0.00705454	-	0.144041	-	0.573949	-
P01768	IGHV3-30	0.105623	-	0.00500506	-	0.0698542	-
P05156	CFI	0.000517442	-	0.045911	-	0.550124	-
P13984	GTF2F2	0.574474	-	0.0325055	Down	0.00451295	Down
P15291	B4GALT1	0.598395	-	0.00030462	Down	0.00032161	Down
P16035	TIMP2	0.109643	-	0.364467	Down	0.0207949	Down
P18206	VCL	0.110154	-	0.0112311	Down	0.126692	-
P55058	PLTP	0.986725	-	0.00934618	-	0.00360578	-
Q13609	DNASE1L3	0.0854533	Up	0.0162862	Up	0.200712	-
Q13790	APOF	0.0165744	-	0.0123627	-	0.400728	-
Q15413	RYR3	0.0030497	Up	0.716037	-	0.0451263	-
Q3I5F7	ACOT6	0.0143619	Up	0.0198613	Up	0.544831	-
Q3L8U1	CHD9	0.359497	-	0.0823484	-	0.00732892	-
Q5T3J3	LRIF1	0.209001	Up	0.0968924	Down	0.0040787	Down
Q86U17	SERPINA11	0.00985018	-	0.677406	-	0.102064	-
Q86VB7	CD163	0.00806776	Up	0.129674	Down	0.000121411	Down
Q8IWB7	WDFY1	0.147966	-	0.0103414	Down	0.092583	Down
Q8IYG6	LRRC56	0.155241	Down	0.204651	Down	0.0101844	Down
Q8IZJ3	CPAMD8	0.651155	Up	0.0130727	Up	0.0164507	Down
Q9BWP8	COLEC11	0.00600231	Up	0.044	-	0.991252	-
Q9NQ86	TRIM36	0.253151	-	0.0779134	Down	0.00380055	Down
Q9NYC9	DNAH9	0.0366705	Down	0.00599022	Down	0.172376	-
Q9UBN4	TRPC4	0.019806	-	0.0109302	-	0.346055	-
Q9UGM5	FETUB	0.0912546	-	7.21893e-05	Up	0.0022811	-
Q9ULL1	PLEKHG1	0.0372704	-	0.00896533	Down	0.222625	Down
* Fold changes are defined as follows: an increase of 1.2-fold or greater is considered "Up," while a decrease of 0.8-fold or less is considered "Down."
